# Supplementary material for: Genomic imprinting and genetic effects on muscle traits in mice
Source: BMC Genomics. 2012 Aug 20;13:408. doi: 10.1186/1471-2164-13-408 (PMC3475036; doi:10.1186/1471-2164-13-408)
Supplement: Additional file 1 — Table S1. Number of individuals for each of the four genotypes at each of the markers. Frequencies of the four genotypes at each of the markers. [file 1471-2164-13-408-S1.xlsx]

## Sheet: Sheet1
Number of individuals for each of the four genotypes at each of the markers
	chr1	chr1	chr1	chr1	chr1	chr1	chr1	chr1	chr1	chr1	chr1	chr1	chr1	chr1	chr1	chr2	chr2	chr2	chr2	chr2	chr2	chr2	chr2	chr2	chr2	chr2	chr2	chr3	chr3	chr3	chr3	chr3	chr3	chr3	chr3	chr4	chr4	chr4	chr4	chr4	chr4	chr4	chr4	chr4	chr4	chr5	chr5	chr5	chr5
Genotype	rs31194300	rs4222269	rs4222320	rs31991963	rs31886089	rs31684041	rs31234127	rs31791013	rs32520046	rs4222579	rs3672697	rs31424068	rs32257630	rs31474366	rs4222922	rs27178354	rs6175578	rs13476603	rs27410285	rs27369144	rs6380668	rs13476715	rs27268102	rs27249426	rs13476877	rs27669755	rs3680965	rs3719154	rs30778912	rs30795909	rs13477223	rs31733937	rs30550129	rs13477428	rs30511714	rs27720855	rs27817407	rs27768165	rs28103949	rs28090066	rs28107772	rs13477892	rs27538276	rs32086983	rs3696703	rs29527306	rs33515824	rs31530883	rs29679877
AA	89	88	75	86	78	78	70	71	76	77	86	92	88	96	105	63	59	30	30	30	27	41	49	49	62	50	64	79	73	76	78	83	90	95	80	84	71	72	67	68	66	61	56	68	95	91	107	80	76
AB	105	111	121	111	105	106	114	108	105	103	89	86	97	89	78	88	84	99	99	103	96	83	76	83	77	84	87	95	81	80	78	68	67	67	41	81	97	101	95	98	104	102	117	115	110	99	64	81	80
BA	63	68	64	65	83	92	87	91	88	92	89	95	74	73	65	88	86	78	73	72	79	83	98	98	100	93	81	69	75	78	78	84	85	72	102	87	73	61	78	77	77	77	78	72	70	56	77	87	87
BB	74	64	71	69	65	55	60	61	62	59	67	58	72	73	83	92	102	124	129	126	129	124	108	101	92	104	99	88	102	97	97	96	89	97	108	79	90	97	91	88	84	91	80	76	56	85	83	83	88
Supplementary information for Karst et al.
Frequencies of the four genotypes at each of the markers
Genotype	rs31194300	rs4222269	rs4222320	rs31991963	rs31886089	rs31684041	rs31234127	rs31791013	rs32520046	rs4222579	rs3672697	rs31424068	rs32257630	rs31474366	rs4222922	rs27178354	rs6175578	rs13476603	rs27410285	rs27369144	rs6380668	rs13476715	rs27268102	rs27249426	rs13476877	rs27669755	rs3680965	rs3719154	rs30778912	rs30795909	rs13477223	rs31733937	rs30550129	rs13477428	rs30511714	rs27720855	rs27817407	rs27768165	rs28103949	rs28090066	rs28107772	rs13477892	rs27538276	rs32086983	rs3696703	rs29527306	rs33515824	rs31530883	rs29679877
AA	0.268882	0.265861	0.226586	0.259819	0.23565	0.23565	0.21148	0.214502	0.229607	0.232628	0.259819	0.277946	0.265861	0.29003	0.317221	0.190332	0.178248	0.0906344	0.0906344	0.0906344	0.081571	0.123867	0.148036	0.148036	0.187311	0.151057	0.193353	0.238671	0.220544	0.229607	0.23565	0.250755	0.271903	0.287009	0.241692	0.253776	0.214502	0.217523	0.202417	0.205438	0.199396	0.18429	0.169184	0.205438	0.287009	0.274924	0.323263	0.241692	0.229607
AB	0.317221	0.335347	0.365559	0.335347	0.317221	0.320242	0.344411	0.326284	0.317221	0.311178	0.268882	0.259819	0.293051	0.268882	0.23565	0.265861	0.253776	0.299094	0.299094	0.311178	0.29003	0.250755	0.229607	0.250755	0.232628	0.253776	0.26284	0.287009	0.244713	0.241692	0.23565	0.205438	0.202417	0.202417	0.123867	0.244713	0.293051	0.305136	0.287009	0.296073	0.314199	0.308157	0.353474	0.347432	0.332326	0.299094	0.193353	0.244713	0.241692
BA	0.190332	0.205438	0.193353	0.196375	0.250755	0.277946	0.26284	0.274924	0.265861	0.277946	0.268882	0.287009	0.223565	0.220544	0.196375	0.265861	0.259819	0.23565	0.220544	0.217523	0.238671	0.250755	0.296073	0.296073	0.302115	0.280967	0.244713	0.208459	0.226586	0.23565	0.23565	0.253776	0.256798	0.217523	0.308157	0.26284	0.220544	0.18429	0.23565	0.232628	0.232628	0.232628	0.23565	0.217523	0.21148	0.169184	0.232628	0.26284	0.26284
BB	0.223565	0.193353	0.214502	0.208459	0.196375	0.166163	0.181269	0.18429	0.187311	0.178248	0.202417	0.175227	0.217523	0.220544	0.250755	0.277946	0.308157	0.374622	0.389728	0.380665	0.389728	0.374622	0.326284	0.305136	0.277946	0.314199	0.299094	0.265861	0.308157	0.293051	0.293051	0.29003	0.268882	0.293051	0.326284	0.238671	0.271903	0.293051	0.274924	0.265861	0.253776	0.274924	0.241692	0.229607	0.169184	0.256798	0.250755	0.250755	0.265861
Sum	1	1	1	1	1	1	1	1	1	1	1	1	1	1	1	1	1	1	1	1	1	1	1	1	1	1	1	1	1	1	1	1	1	1	1	1	1	1	1	1	1	1	1	1	1	1	1	1	1
[truncated: 117 more columns]
