# Supplementary material for: Genomic imprinting and genetic effects on muscle traits in mice
Source: BMC Genomics. 2012 Aug 20;13:408. doi: 10.1186/1471-2164-13-408 (PMC3475036; doi:10.1186/1471-2164-13-408)
Supplement: Additional file 2 — Table S2. Comparison of iQTL with regions showing parent-origin specific gene expression in the hypothalamus (POA) and medical prefrontal cortex (mFPC), given by sex and expression pattern from [27]. [file 1471-2164-13-408-S2.xls]

## Sheet: POA_female_paternal_QTL
Karst et al. Appendix
Comparison of iQTL with regions showing parent-origin specific gene expression in the hypothalamus (POA) and medical prefrontal cortex (mFPC), given by sex of animal and expression pattern from [26].
Legend
In all four sheets column A refers to the chromosome, column B to the gene, colum C and D to the start and end in MB respectively
as given by Gregg et al. [26]. The following four colums identify our iQTL within these regions, along with their trait and start and end of confidence interval
chromosome	Genesymbol	geneSTART	geneEND	transcriptID	QTL	trait	QTL_CI_START	QTL_CI_END
chr19	Lgi1	38339372	38339587	uc008hji	Mc19.1	M.quadriceps	28941800	46331705
chr19	Lgi1	38340064	38340136	uc008hji	Mc19.1	M.quadriceps	28941800	46331705
chr19	Lgi1	38358459	38358531	uc008hji	Mc19.1	M.quadriceps	28941800	46331705
chr19	Lgi1	38358631	38358703	uc008hji	Mc19.1	M.quadriceps	28941800	46331705
chr19	Lgi1	38372418	38372490	uc008hji	Mc19.1	M.quadriceps	28941800	46331705
chr19	Lgi1	38375197	38375367	uc008hji	Mc19.1	M.quadriceps	28941800	46331705
chr19	Lgi1	38375650	38375815	uc008hji	Mc19.1	M.quadriceps	28941800	46331705

## Sheet: POA_male_maternal
chromosome	Genesymbol	geneSTART	geneEND	transcriptID	QTL	trait	QTL_CI_START	QTL_CI_END
chr19	Tm9sf3	41289561	41338344	Uc008hls.1	Mc19.1	M.quadriceps	28941800	46331705
chr19	Tm9sf3	41291531	41338344	Uc008hlt.1	Mc19.1	M.quadriceps	28941800	46331705

## Sheet: mFPC_male_maternal
chromosome	Genesymbol	geneSTART	geneEND	transcriptID	QTL	trait	QTL_CI_START	QTL_CI_END
chr19	Zmat2	36953595	36957676	uc008eos.1	Mc19.1	M.quadriceps	28941800	46331705

## Sheet: mFPC_male_paternal
chromosome	Genesymbol	geneSTART	geneEND	transcriptID	QTL	trait	QTL_CI_START	QTL_CI_END
chr12	Ckb	112907773	112910169	Uc007pdn.2	Mc12.2	Fat mass	103595653	113780169
